# Supplementary material for: Transcriptional down-regulation of ccr5 in a subset of HIV+ controllers and their family members
Source: eLife. 2019 Apr 9;8:e44360. doi: 10.7554/eLife.44360 (PMC6456299; doi:10.7554/eLife.44360)
Supplement: Supplementary file 2. [file elife-44360-supp2.xlsx]

## Sheet: Sheet1
Gene	ATL2+FMr	Ctrl+FMnr	log2 fold change	CORRECTED p-value
SNORA25	0	10.9793	Inf	0.0114
FAM21B	0.0487	1.8644	5.2588	0.005
IL10	1.2965	19.3649	3.9008	0.005
CXCL13	0.3052	4.3904	3.8464	0.005
TDRD1	0.0284	0.3482	3.6153	0.0239
ADAM12	0.1018	1.2217	3.5851	0.005
CCL1	1.4958	17.1958	3.5231	0.005
CCR1	1.2147	13.6366	3.4888	0.005
TGM5	0.0372	0.4096	3.4592	0.0353
CXCL5	0.0573	0.5365	3.2281	0.0281
C4orf26	0.4451	3.7718	3.083	0.005
GZMA	19.6622	141.663	2.849	0.005
ZNF702P	0.1285	0.9225	2.8434	0.0084
CCR5	1.6491	11.5389	2.8068	0.005
MB	0.4955	3.4149	2.7849	0.005
SLC4A10	0.5369	3.559	2.7288	0.005
CCR2	4.729	30.2716	2.6784	0.005
ME1	0.0932	0.5749	2.6256	0.0261
SIGLEC12	0.3342	2.0543	2.6198	0.005
IL3	10.5573	59.5662	2.4963	0.005
ERAP2	7.1377	39.0717	2.4526	0.005
NT5E	0.6458	3.5095	2.4421	0.005
GNLY	5.9255	31.6616	2.4177	0.005
KANK1	0.4417	2.3201	2.3931	0.005
LINGO4	0.1033	0.5285	2.3556	0.031
PRSS21	1.529	7.5805	2.3097	0.005
STON2	0.0808	0.3911	2.2755	0.0412
TNS3	0.1746	0.8206	2.2328	0.005
PAPSS2	0.1594	0.7466	2.2273	0.005
CXCR6	9.7537	45.3838	2.2182	0.005
CX3CR1	0.1488	0.6874	2.2082	0.0192
PSMA8	0.138	0.6352	2.2024	0.031
TP63	0.0814	0.3636	2.1591	0.0172
CCDC144A	0.0848	0.3774	2.1544	0.0192
TUBB2A	0.3499	1.554	2.1509	0.0084
BICC1	0.1236	0.5106	2.0469	0.0472
DDIT4L	0.363	1.4742	2.0219	0.0192
TWIST1	0.5444	2.1766	1.9994	0.0114
HMOX1	0.9288	3.684	1.9878	0.005
DSE	3.7887	14.857	1.9714	0.005
HRH1	1.0941	4.2748	1.9662	0.005
RCAN2	1.8614	7.2698	1.9655	0.005
CCR3	0.393	1.4918	1.9245	0.0239
CRTAM	1.0024	3.7361	1.8981	0.005
KLRK1	0.4466	1.6534	1.8885	0.0483
RASGEF1A	0.1535	0.5673	1.8857	0.0217
HPGD	2.9616	10.5812	1.8371	0.005
XCL1	0.7791	2.7763	1.8333	0.0084
CCL4	212.274	752.876	1.8265	0.005
C2CD4A	0.3189	1.1275	1.822	0.0172
IL9	86.0979	299.569	1.7988	0.005
C3AR1	1.2035	4.1199	1.7753	0.005
CA2	2.2959	7.8471	1.7731	0.005
CCL5	42.7294	144.656	1.7593	0.005
TNFRSF8	11.7627	39.7347	1.7562	0.005
IGFBP3	0.6421	2.161	1.7509	0.0145
MB21D2	4.5659	15.3596	1.7502	0.005
SNORA8	372.537	1234.66	1.7287	0.005
PRKCDBP	1.0356	3.3295	1.6849	0.0353
AGPAT9	3.8125	12.2327	1.6819	0.005
GZMH	6.2404	20.0007	1.6803	0.005
MCAM	1.3869	4.3519	1.6497	0.005
PLCB1	0.2345	0.7288	1.6358	0.005
RORC	4.0481	12.5374	1.6309	0.005
GPR114	2.0457	6.3328	1.6303	0.005
USP32P1	0.354	1.0795	1.6087	0.031
GZMB	811.299	2431.36	1.5835	0.005
GREM2	0.4876	1.4542	1.5764	0.0084
ZEB2	1.8719	5.5198	1.5601	0.005
IL26	6.7311	19.8278	1.5586	0.005
IL17A	46.0762	134.87	1.5495	0.005
MACC1	0.1373	0.4014	1.5477	0.0261
LGMN	4.5918	13.424	1.5477	0.005
FAM167A	0.2619	0.764	1.5444	0.0293
IL1R2	10.4222	29.9086	1.5209	0.005
DUSP6	20.2921	58.0903	1.5174	0.005
GPR56	0.7324	2.0592	1.4914	0.0239
ETV7	1.4363	3.992	1.4747	0.0364
SCARNA2	17.7397	49.1837	1.4712	0.0412
MSC	1.9754	5.4314	1.4592	0.0192
CD93	0.4925	1.3494	1.4541	0.0114
ANTXR2	4.0438	10.8299	1.4213	0.005
LINC00152	36.3523	95.7589	1.3974	0.005
STBD1	1.2179	3.179	1.3842	0.005
PPP2R2B	0.7595	1.9812	1.3833	0.034
IGF2	2.9303	7.6058	1.3761	0.0192
CCL3	279.169	718.288	1.3634	0.005
PLEK	3.4639	8.8816	1.3584	0.005
CTSH	46.0025	117.453	1.3523	0.005
TPRG1	4.1805	10.6261	1.3459	0.005
C10orf128	34.2659	84.8103	1.3075	0.0114
CACNA2D4	0.3641	0.8998	1.3052	0.0443
NEFH	2.0034	4.9075	1.2926	0.005
ANXA1	24.8191	60.726	1.2909	0.005
SLC41A2	2.3718	5.801	1.2903	0.0084
ITGA2	0.6742	1.6002	1.2471	0.0114
COL5A3	0.5322	1.2569	1.2397	0.0412
PALLD	4.6577	10.9265	1.2301	0.005
LOC646329	1.2104	2.8241	1.2223	0.0483
HOPX	37.3481	87.0959	1.2216	0.005
HOMER2	2.6373	6.1227	1.2151	0.0239
ANXA2	125.789	290.524	1.2077	0.005
EMP1	6.8892	15.8256	1.1999	0.005
SPHK1	1.7441	3.9992	1.1973	0.0324
CD226	23.6325	53.5641	1.1805	0.005
F5	6.2895	14.2489	1.1798	0.005
FZD3	1.0244	2.3104	1.1734	0.005
CCR6	6.9867	15.6687	1.1652	0.005
SLC19A2	7.7583	17.3963	1.165	0.005
ZNF124	4.3166	9.6684	1.1634	0.0192
LOC90784	2.1142	4.7334	1.1628	0.0261
ABTB2	0.7857	1.7424	1.149	0.0293
LOC100132111	8.619	19.0375	1.1433	0.0472
CCL20	20.3488	43.9506	1.1109	0.005
PTPN13	2.004	4.3135	1.106	0.0084
SNHG16	51.2637	109.548	1.0956	0.0084
FHL1	5.8386	12.4238	1.0894	0.0084
UBXN8	3.8194	8.0913	1.083	0.0443
IL18RAP	4.4978	9.4826	1.0761	0.005
C17orf89	30.3565	63.6199	1.0675	0.0114
LOC389906	5.243	10.9811	1.0666	0.0084
CLIC5	1.9698	4.1169	1.0635	0.0429
S100A4	381.897	797.49	1.0623	0.005
PPIL3	26.1739	54.2606	1.0518	0.0114
CD151	8.8761	18.3056	1.0443	0.0217
KAT2B	15.9581	32.8433	1.0413	0.005
ANK3	3.3013	6.7735	1.0369	0.005
NOL9	6.5883	13.454	1.0301	0.005
PERP	7.1624	14.4579	1.0134	0.005
F2R	4.0702	8.1844	1.0078	0.0261
STX3	3.2808	6.5823	1.0045	0.0084
GTDC1	7.9039	15.8343	1.0024	0.0145
BCAT1	7.3231	14.5759	0.993	0.0114
TRPS1	2.3807	4.6978	0.9806	0.0114
AK4	13.4711	26.5194	0.9772	0.005
TNFRSF9	7.6026	14.9165	0.9724	0.0084
GOLGA8B	6.0192	11.759	0.9661	0.0217
GCLC	9.9251	19.154	0.9485	0.005
POLE4	18.4877	35.6133	0.9459	0.0324
TGFBR1	10.6859	20.4684	0.9377	0.005
ANK1	1.499	2.8663	0.9352	0.0192
GCNT1	4.5247	8.6393	0.9331	0.0239
MREG	4.5416	8.6571	0.9307	0.031
TJP2	4.4091	8.3912	0.9284	0.0499
SPATS2L	3.9217	7.4305	0.922	0.0084
NETO2	5.6322	10.4577	0.8928	0.0293
PKIA	5.445	9.9881	0.8753	0.0324
EPAS1	19.644	35.9499	0.8719	0.0239
SRXN1	12.7451	23.2796	0.8691	0.0145
TMEM184C	7.3441	13.3627	0.8636	0.0398
VMA21	17.5004	31.7331	0.8586	0.034
FBXO32	3.6948	6.6715	0.8525	0.034
SLC12A2	6.1047	11.0159	0.8516	0.0293
STXBP5	4.343	7.7824	0.8415	0.0192
TRMT6	16.9951	30.0712	0.8233	0.034
TOR1AIP2	9.3005	16.1683	0.7978	0.0483
ODC1	108.63	187.406	0.7867	0.0458
C17orf96	16.4729	28.4177	0.7867	0.0379
SLC20A1	29.1325	49.9771	0.7786	0.0364
PRDM1	18.3865	31.4744	0.7755	0.0472
FAM129A	17.1849	29.0521	0.7575	0.0429
PTPN6	123.736	71.1927	-0.7975	0.034
DENND5A	21.1176	12.141	-0.7986	0.0353
PCSK7	30.7409	17.4795	-0.8145	0.0353
NUCB2	43.9441	24.7302	-0.8294	0.034
CISH	100.732	56.6026	-0.8316	0.0364
SH2D3C	15.5778	8.7178	-0.8375	0.0324
CSDA	33.7944	18.8869	-0.8394	0.0379
CLSTN3	14.5116	8.0426	-0.8515	0.0458
SNTB1	9.8105	5.4085	-0.8591	0.0379
KIF18B	11.8823	6.529	-0.8639	0.0364
SESN3	11.8966	6.5013	-0.8718	0.0281
PPFIBP1	11.0826	6.0387	-0.876	0.0412
FAM102A	13.1661	7.1734	-0.8761	0.0472
IFITM1	246.013	133.79	-0.8788	0.0192
ACTN1	43.8792	23.7821	-0.8837	0.005
ADA	28.0978	15.2054	-0.8859	0.0293
PARVG	26.5085	14.3384	-0.8866	0.0379
SERPINB6	55.6712	30.0754	-0.8883	0.0192
LRMP	12.0447	6.5023	-0.8894	0.0483
SV2A	7.5837	4.0703	-0.8977	0.0443
EPSTI1	11.1304	5.9133	-0.9125	0.0353
WARS	384.67	203.274	-0.9202	0.0379
TNK2	7.8923	4.1427	-0.9299	0.0364
GRAMD1A	25.9822	13.5074	-0.9438	0.0293
HMG20B	20.4409	10.5951	-0.9481	0.034
TOP1MT	16.5861	8.5629	-0.9538	0.0261
ENO2	117.583	60.5763	-0.9569	0.0084
SPDYE7P	4.0201	2.071	-0.9569	0.0293
GATA3	24.7425	12.7377	-0.9579	0.0172
MAPK8IP3	4.547	2.3353	-0.9613	0.0293
NME4	25.3312	12.9784	-0.9648	0.0364
TPCN1	7.5413	3.8363	-0.9751	0.0145
IRF8	11.9712	6.0794	-0.9776	0.0281
RIN3	8.1768	4.1427	-0.981	0.0324
TNFRSF4	52.8512	26.7711	-0.9813	0.0239
FAM84B	3.3379	1.6896	-0.9823	0.0443
PTK2	3.2539	1.6408	-0.9878	0.0499
CD7	69.5094	35.0371	-0.9883	0.0145
UCP2	184.021	92.6324	-0.9903	0.0443
H1FX	24.0172	11.9972	-1.0014	0.0293
EMR1	7.8544	3.9081	-1.0071	0.0483
CDKN2D	47.4765	23.5789	-1.0097	0.005
GSDMB	11.8586	5.8185	-1.0272	0.0353
OAS1	23.4451	11.4281	-1.0367	0.0114
IDH2	104.272	50.7114	-1.04	0.005
PER1	7.0818	3.436	-1.0434	0.0114
WHAMMP1	7.3848	3.5633	-1.0514	0.0353
NFKBID	13.4746	6.4599	-1.0607	0.0217
PRKD2	18.2647	8.7476	-1.0621	0.0114
MLL4	8.3905	4.0185	-1.0621	0.0084
CDK5R1	4.4562	2.1246	-1.0686	0.0172
LENG8	18.1126	8.556	-1.082	0.0281
TM6SF1	8.0684	3.7919	-1.0894	0.0281
GSTA4	7.3972	3.4715	-1.0914	0.0412
LTBP4	3.2329	1.5155	-1.0931	0.0192
ZC3H6	2.5872	1.212	-1.0941	0.005
SLC7A11	4.2211	1.9695	-1.0998	0.0114
TSPAN33	7.3641	3.3912	-1.1187	0.0172
SEC31B	10.4384	4.8019	-1.1202	0.005
TTC38	8.7779	4	-1.1339	0.0172
DNAJB5	6.467	2.9071	-1.1535	0.0192
HEG1	12.0514	5.4074	-1.1562	0.005
SPINT2	25.1115	11.2437	-1.1592	0.005
NDUFS7	14.6111	6.5253	-1.163	0.0324
MPZL2	6.1679	2.7479	-1.1665	0.0364
RPS6KA2	2.3624	1.0497	-1.1704	0.031
MX1	37.3533	16.5679	-1.1728	0.0084
LOC253039	13.6599	6.0261	-1.1807	0.005
CD38	20.0154	8.8052	-1.1847	0.005
C1orf228	5.297	2.3287	-1.1856	0.0324
USP18	10.2269	4.4463	-1.2017	0.005
NHS	1.192	0.5177	-1.2032	0.0364
HLA-F	58.6117	25.4484	-1.2036	0.005
ISG20	16.3076	7.0365	-1.2126	0.031
OAS3	22.5194	9.7022	-1.2148	0.005
LGALS9	13.4662	5.7901	-1.2177	0.0084
LOC286442	8.4511	3.6182	-1.2239	0.0084
RSAD2	3.1547	1.3414	-1.2338	0.0172
PI4KAP1	3.5042	1.4886	-1.2351	0.0281
SLC17A9	3.5736	1.5082	-1.2445	0.0172
GABBR1	3.2885	1.3734	-1.2597	0.0145
TMIGD2	5.971	2.4856	-1.2643	0.0429
IFI44	31.134	12.9448	-1.2661	0.005
GSTT1	5.3701	2.2294	-1.2683	0.0458
LGALS3BP	19.6723	8.1425	-1.2726	0.005
XAF1	13.1881	5.453	-1.2741	0.005
LOC619207	1.0381	0.4262	-1.2843	0.0379
MPP7	3.7316	1.5286	-1.2875	0.005
CYB5R2	3.5203	1.4317	-1.298	0.0483
TCF7	63.4487	25.7853	-1.299	0.005
ABCD1	2.0047	0.8112	-1.3052	0.0217
NCKAP5L	1.0173	0.4116	-1.3054	0.0412
SARDH	1.4285	0.5756	-1.3115	0.0398
LHPP	5.3446	2.1428	-1.3186	0.0145
ISG15	13.57	5.4254	-1.3226	0.0192
ABCA7	1.6368	0.6346	-1.367	0.0084
AEBP1	4.0405	1.5562	-1.3765	0.005
IL2	12.3188	4.7105	-1.3869	0.0217
KIAA1244	0.718	0.2741	-1.3891	0.005
CDC42BPA	1.2568	0.4706	-1.4171	0.005
LRRC23	3.7573	1.4063	-1.4178	0.0293
ATHL1	30.8649	11.5219	-1.4216	0.005
CMPK2	4.1006	1.5278	-1.4244	0.0084
PLA2G4C	3.2265	1.1753	-1.457	0.0324
PTP4A3	17.3255	6.2192	-1.4781	0.005
GPR84	3.3084	1.1787	-1.4889	0.0281
IRF7	4.9307	1.6801	-1.5532	0.0114
RAB37	3.5873	1.2183	-1.558	0.0084
CHAC1	8.8323	2.9561	-1.5791	0.005
KIR3DL2	2.3685	0.7863	-1.5909	0.0261
COL6A2	1.9126	0.6342	-1.5926	0.0114
LRP5	1.3038	0.4313	-1.596	0.0084
RHPN1	2.6493	0.8756	-1.5973	0.005
PHGDH	63.9067	20.5817	-1.6346	0.005
C14orf132	0.7789	0.2505	-1.6368	0.005
ATP12A	0.7424	0.235	-1.6597	0.0499
CAPG	33.9891	10.711	-1.666	0.005
ABCG1	6.9237	2.1361	-1.6966	0.005
SLC16A5	2.5139	0.7445	-1.7556	0.005
SNHG5	471.614	137.476	-1.7784	0.005
HLA-H	10.1937	2.9628	-1.7827	0.005
NEXN	1.6397	0.4755	-1.7858	0.005
DFNA5	3.3726	0.9761	-1.7887	0.0114
DLC1	0.5201	0.1496	-1.798	0.0172
ZNF154	2.5546	0.7283	-1.8106	0.0145
FLT4	0.4376	0.1239	-1.8202	0.0458
IGSF9B	1.9861	0.553	-1.8446	0.005
CNTLN	0.6245	0.1729	-1.8531	0.0293
RYR1	0.7358	0.1994	-1.884	0.005
LOC283174	5.2751	1.4088	-1.9048	0.005
TGM2	0.9072	0.2338	-1.9563	0.0172
GPC1	1.4267	0.3651	-1.9662	0.005
FGFR1	9.7833	2.4759	-1.9824	0.005
C6orf48	335.649	84.4679	-1.9905	0.005
LOC100128252	2.1274	0.5186	-2.0365	0.005
EPHB1	1.1802	0.2836	-2.057	0.005
PNPLA7	0.5608	0.1341	-2.0637	0.0293
C19orf38	2.4932	0.5957	-2.0654	0.0353
SMAD1	5.1813	1.1918	-2.1202	0.005
IFIT3	11.3031	2.4406	-2.2114	0.005
IFI44L	7.279	1.524	-2.2559	0.005
OPRL1	0.4886	0.1021	-2.2589	0.0364
IFIT1	1.9009	0.3872	-2.2954	0.005
LAIR2	6.8539	1.368	-2.3249	0.0084
ROCK1P1	0.8084	0.1613	-2.3249	0.0217
TOX2	1.6631	0.3265	-2.3485	0.0084
XIST	29.8505	5.7944	-2.365	0.0261
EPB41L3	1.4972	0.2865	-2.3854	0.0084
ZNF334	0.8407	0.1583	-2.4093	0.005
ANKRD55	2.4062	0.439	-2.4544	0.005
ZNF667	0.5184	0.0936	-2.4689	0.031
TDRD12	1.8657	0.2659	-2.8105	0.0324
IFIT2	13.184	1.4858	-3.1495	0.005
IFITM3	71.0816	7.4677	-3.2507	0.005
